# Supplementary material for: A novel concentrated growth factor (CGF) and bio-oss based strategy for second molar protection after impacted mandibular third molar extraction: a randomized controlled clinical study
Source: BMC Oral Health. 2023 Oct 12;23:750. doi: 10.1186/s12903-023-03411-2 (PMC10571244; doi:10.1186/s12903-023-03411-2)
Supplement: Supplementary file 1 — Supplementary Material 1 [file 12903_2023_3411_MOESM1_ESM.xlsx]

## Sheet: Sheet1
Supplementary Table 1. The Mean and SD of PD and CG from postoperative 3rd month to 12th month of all groups
PD	Time	Control (n=22)	Test A (n=23)	Test B (n=21)
		Mean±SD (mm)	Mean±SD (mm)	Mean±SD (mm)
PD-B	3rd month	4.91±1.16	4.13±0.85	3.52±1.62
	6th month	4.91±1.16	4.57±1.01	3.71±1.58
	12th month	4.64±1.15	4.65±0.8	3.33±0.78
PD-M	3rd month	5.32±1.55	4.35±0.76	3.62±1.65
	6th month	5.32±1.55	4.35±0.81	3.62±1.59
	12th month	5.27±1.86	4.39±0.87	3.24±0.81
PD-L	3rd month	4.36±1.64	3.91±0.72	3.57±1.71
	6th month	4.36±1.64	4.13±0.85	3.43±1.65
	12th month	4.18±1.61	3.91±1.14	2.90±0.92
CG	3rd month	1.27±0.86	0.70±0.75	0.48±0.50
	6th month	1.27±0.86	0.78±0.88	0.38±0.49
	12th month	1.05±0.93	0.74±0.79	0.57±0.58
SD: standard deviation; PD: probing depth; B: buccal; M: middle; L: lingual; CG: The distance from CEJ to the gum
