# Supplementary material for: A novel concentrated growth factor (CGF) and bio-oss based strategy for second molar protection after impacted mandibular third molar extraction: a randomized controlled clinical study
Source: BMC Oral Health. 2023 Oct 12;23:750. doi: 10.1186/s12903-023-03411-2 (PMC10571244; doi:10.1186/s12903-023-03411-2)
Supplement: Supplementary file 3 — Supplementary Material 3 [file 12903_2023_3411_MOESM3_ESM.xlsx]

## Sheet: Sheet1
Supplementary Table 3. The measurements of bone repair after tooth extraction on CBCT in three groups.
Bone Repair	Time	Control (n=22)	Test A (n=23)	Test B (n=21)
		Mean±SD (mm)	Mean±SD (mm)	Mean±SD (mm)
BE	3rd month	1.81±0.91	5.48±2.21	6.02±1.13
	6th month	2.48±1.26	5.03±2.27	5.77±1.62
	12th month	3.08±1.94	5.11±2.22	5.67±1.60
DF	3rd month	2.86±0.58	10.47±1.51	9.78±1.14
	6th month	6.53±2.25	10.21±1.70	9.68±1.11
	12th month	7.19±2.59	9.90±2.07	9.61±1.12
BE/BC	3rd month	0.33±0.18	0.80±0.22	0.99±0.03
	6th month	0.44±0.23	0.74±0.25	0.94±0.18
	12th month	0.53±0.30	0.74±0.23	0.89±0.27
DF/CD	3rd month	0.28±0.10	0.96±0.09	0.97±0.10
	6th month	0.62±0.19	0.93±0.11	0.96±0.11
	12th month	0.68±0.22	0.90±0.15	0.90±0.23
Bone Repair	Time	Control (n=22)	Test A (n=23)	Test B (n=21)
		Median (IQR)	Median (IQR)	Median (IQR)
angle CEF	3rd month	56.40 (11.27)	4.40 (6.08)	4.00 (1.10)
	6th month	34.25 (16.40)	4.20 (13.40)	4.00 (0.75)
	12th month	27.65 (20.70)	2.10 (21.80)	2.00 (0.95)
BE: The vertical height of the new bone; DF: horizontal distance of new bone; BE/BC: The relative vertical height of the new bone; DF/CD: The relative horizontal distance of the new bone
